# Supplementary material for: Adiponectin Gene Polymorphisms: A Case–Control Study on Their Role in Late-Onset Alzheimer’s Disease Risk
Source: Life (Basel). 2024 Mar 7;14(3):346. doi: 10.3390/life14030346 (PMC10971943; doi:10.3390/life14030346)
Supplement: Supplementary file 1 [file life-14-00346-s001.zip]

Archive with 11 entries (11 files):
- Supplementary Table S1.pdf
- Supplementary Table S10.pdf
- Supplementary Table S11.pdf
- Supplementary Table S2.pdf
- Supplementary Table S3.pdf
- Supplementary Table S4.pdf
- Supplementary Table S5.pdf
- Supplementary Table S6.pdf
- Supplementary Table S7.pdf
- Supplementary Table S8.pdf
- Supplementary Table S9.pdf
